# Supplementary material for: A Novel Single Domain Antibody Targeting FliC Flagellin of Salmonella enterica for Effective Inhibition of Host Cell Invasion
Source: Front Microbiol. 2019 Nov 26;10:2665. doi: 10.3389/fmicb.2019.02665 (PMC6901939; doi:10.3389/fmicb.2019.02665)
Supplement: TABLE S1 — Computational alanine scanning run with Robetta (www.bakerlab.org). [file Table_1.xlsx]

## Sheet: Sheet1
pdb#	Chain	int_id	res#	aa	(DDG complex)	(DG, partner)		Positions are colored by relative DDG(complex) values.
205	A	1	29	16	-0.01	1.04		Yellow (highest DDG: 1.93) -> Red -> Blue (lowest DDG: -4.05)
248	A	0	72	16	-0.03	-0.46		Chain A: FliC		Chain B:
250	A	1	74	3	-0.31	1.80								Computational alanine scanning was run with Robetta (www.bakerlab.org). The strength
251	A	1	75	9	-4.05	-0.65								of interaction in the virtual mutant is compared to the native structure.
252	A	1	76	17	0.02	0.00								The difference in free energy (DDG) is measured in of kcal/mol and is calculated as described below:
253	A	1	77	12	0.76	-0.12								The higher the result is, the stronger the effect of the mutation is.
255	A	1	79	4	-3.03	-0.48								Residues which have a ddG value larger than a threshold of 1.0 kcal/mol upon mutation
257	A	1	81	17	0.15	0.74								to alanine are considered "hotspots". Those residues in the hotspots are expected to abolish the interaction upon
287	A	1	111	3	0.20	-0.91								mutation.
289	A	1	113	17	0.10	0.86
292	A	0	116	9	0.26	-0.05
296	A	1	120	17	0.80	0.00
52	B	0	267	16	-0.02	1.10
56	B	0	271	18	0.30	-0.10
57	B	1	272	16	-1.57	-0.36
58	B	0	273	17	-0.42	1.36
59	B	1	274	5	1.39	0.72
60	B	0	275	20	0.18	3.85
62	B	1	277	3	0.52	-1.02
65	B	1	280	9	-2.45	-0.40
66	B	1	281	3	-0.58	0.07
69	B	0	284	17	0.02	0.69
101	B	0	316	15	-0.02	0.84
103	B	1	318	10	0.94	0.72
104	B	1	319	19	1.93	-1.18
106	B	1	321	16	-0.01	-0.20
107	B	0	322	9	0.04	-0.35
108	B	0	323	19	0.16	2.29
109	B	1	324	15	0.32	1.30
